# Supplementary material for: Exploring the nexus between FDI inflows and economic growth: A sectoral level analysis
Source: PLoS One. 2024 May 17;19(5):e0301220. doi: 10.1371/journal.pone.0301220 (PMC11101022; doi:10.1371/journal.pone.0301220)
Supplement: S1 File — (XLSX) [file pone.0301220.s001.xlsx]

## Sheet: Sheet1
Sector	Year	RFDI	RGDP
Agriculture & Fishing	2007-08	87.34	88452
Agriculture & Fishing	2008-09	107.401	90371
Agriculture & Fishing	2009-10	57.6635	96011
Agriculture & Fishing	2010-11	57.9128	100173
Agriculture & Fishing	2011-12	255.473	102867
Agriculture & Fishing	2012-13	144.62	105100
Agriculture & Fishing	2013-14	129.809	109615
Agriculture & Fishing	2014-15	123.501	113036
Agriculture & Fishing	2015-16	145.924	115867
Agriculture & Fishing	2016-17	164.206	118939
Agriculture & Fishing	2017-18	54.0846	123715
Agriculture & Fishing	2018-19	67.74	134675
Manufacturing	2007-08	986.45	88345
Manufacturing	2008-09	1032.26	93459
Manufacturing	2009-10	1230.89	99671
Manufacturing	2010-11	1658.78	109651
Manufacturing	2011-12	2141.74	120567
Manufacturing	2012-13	3468.93	132994
Manufacturing	2013-14	3391.73	144653
Manufacturing	2014-15	3117.29	159568
Manufacturing	2015-16	3295.37	178223
Manufacturing	2016-17	3300.17	197765
Manufacturing	2017-18	3751.05	224270
Manufacturing	2018-19	3986.65	24271
Power	2007-08	143.23	4876
Power	2008-09	131.305	5441
Power	2009-10	193.739	6012
Power	2010-11	264.148	6964
Power	2011-12	331.341	7728
Power	2012-13	347.049	8477
Power	2013-14	213.676	8854
Power	2014-15	339.988	9393
Power	2015-16	829.338	10727
Power	2016-17	1268.78	11715
Power	2017-18	2196.1	12909
Power	2018-19	2362.34	13247
Construction	2007-08	2.56	32564
Construction	2008-09	3.81569	35962
Construction	2009-10	1.00055	38554
Construction	2010-11	1.8082	41235
Construction	2011-12	5.21268	44709
Construction	2012-13	33.3327	48305
Construction	2013-14	18.2691	52209
Construction	2014-15	33.1788	56698
Construction	2015-16	16.799	61552
Construction	2016-17	92.3135	66951
Construction	2017-18	187.021	73595
Construction	2018-19	213.54	77987
Transport, Stotage and Communication	2007-08	2754.56	53657
Transport, Stotage and Communication	2008-09	3252.43	59513
Transport, Stotage and Communication	2009-10	2348.62	64006
Transport, Stotage and Communication	2010-11	273.742	69409
Transport, Stotage and Communication	2011-12	924.038	75761
Transport, Stotage and Communication	2012-13	2564.86	80514
Transport, Stotage and Communication	2013-14	1220.36	85382
Transport, Stotage and Communication	2014-15	870.596	90475
Transport, Stotage and Communication	2015-16	1091.78	95972
Transport, Stotage and Communication	2016-17	2282.33	102463
Transport, Stotage and Communication	2017-18	619.549	109208
Transport, Stotage and Communication	2018-19	1785	112321
Financial Intermediations	2007-08	597.65	13245
Financial Intermediations	2008-09	687.386	15728
Financial Intermediations	2009-10	678.059	16711
Financial Intermediations	2010-11	1160.36	18456
Financial Intermediations	2011-12	1380.53	21180
Financial Intermediations	2012-13	1375.98	23110
Financial Intermediations	2013-14	1047.7	24790
Financial Intermediations	2014-15	1625.81	26719
Financial Intermediations	2015-16	1110.89	28787
Financial Intermediations	2016-17	761.282	31413
Financial Intermediations	2017-18	1131.19	33893
Financial Intermediations	2018-19	1243.67	35768
